# Supplementary material for: NMDA receptors are selectively partitioned into complexes and supercomplexes during synapse maturation
Source: Nat Commun. 2016 Apr 27;7:11264. doi: 10.1038/ncomms11264 (PMC5227094; doi:10.1038/ncomms11264)
Supplement: Supplementary Data 1 — Native supermolecular assembly screen [file ncomms11264-s2.xlsx]

## Sheet: Sheet1
	Supplementary Table 3. Native supermolecular assembly screen
		Colour key:-		220 natve protein assemblies (column D) were detected by BNP immunoblot (see antibody source below, column M,N) of adult mouse forebrain extracted with 5 different detergent buffers. Black, 190 are of unknown composition. Blue, 13 native protein assembles likely correspond to monomeric subunits. Green, 17 likely correspond to known previously characterized assemblies (see literature citations, PM…
		Detected (see Figure 5)
		Detected
		Absent
		()=see supplementary Fig. 5a
Paralog	Protein	Approx. Monomer/subunit	NPA	Detergent buffer					Literature citations			Antibodies		MGI gene		OMIM Disease			Disease association found by text mied linguamatics
Family number	Name	MW (MDa)	(median mass, MDa)	DOC	CHAPS	AZ 3-12	DDM	bigCHAP	First Author	Year	Literature citation (PMID)	Source	Catalogue number	Name (disease-associated in bold)	ID	ID	Disease ID(s)	Disease name(s)	Disease name(s)	Literature citation (PMID)
Neurotransmitter receptors:
1	GluN1	0.12	0.84						Sobolevsky	2009	19946266	Invitrogen	32-0540	Grin1	MGI:95819	2902	614254	Mental retardation, autosomal dominant 8	Schizophrenia;Neuritis;Epilepsy;Dementia Alzheimer's type;Anxiety;Agitation	12679240,18792810;9600197,9761306;9600197;15287897;19836379;9761306,9600197
			1.5
1	GluN2A	0.175	0.84						Sobolevsky	2009	19946266	BD bioscience	612286	Grin2a	MGI:95820	2903	613971	Epilepsy with neurodevelopmental defects
			1.5
1	GluN2B	0.185	0.84						Sobolevsky	2009	19946266	BD bioscience	610416	Grin2b	MGI:95821	2904	613970	Mental retardation, autosomal dominant 6	Shizophrenia;Psychiatric syndrome;Obsessive-compulsive disorder;Attention deficit/hyperactivity disorder;Alcoholism	12476325,11317224;11807413;15083261;17010153;15542698
			1.5
2	GluA1	0.101	0.6						Sobolevsky	2009	19946266	Millipore	AB1504	Gria1	MGI:95808
			0.75						Schwenk	2012	22632720
			0.9						Schwenk	2012	22632720
2	GluA2	0.099	0.6						Sobolevsky	2009	19946266	Invitrogen	320300	Gria2	MGI:95809				Multiple Sclerosis	12670305
			0.75						Schwenk	2012	22632720
			0.9						Schwenk	2012	22632720
	Stargazin	0.036	0.75						Schwenk	2009	19265014	Neuromab	75-242	Cacng2	MGI:1316660	10369	614256	Mental retardation, autosomal dominant 10		15760900;15760900;15760900
			0.8						Schwenk	2009	19265014
3	GluK2/3	0.103	0.75									Millipore	04-921	Grik2	MGI:95815	2898	611092	Mental retardation, autosomal recessive, 6	Schizophrenia;Nervousness;Mental retardation	8942465;17847003
			0.8
3	GluK5	0.109	0.8									Millipore	06-315	Grik1	MGI:95814
	mGluR1/5	0.133	0.7									Neuromab	75-116	Grm1,Grm5	MGI:1351338,1351342	2911	614831	Spinocerebellar ataxia, autosomal recessive 13	Nervousness;Ataxia;Neuritis	19183249;16964410;18337251
			0.9
4	GABAAR beta2/3	0.059	0.5									Millipore	MAB341	Gabrb2,Gabrb3	MGI:95620,95621				Epilepsy;Autism;Alcoholism;Absence seizures	15955415,16302874;9545402;10195814,9858031;16302874
			0.7
			0.75
			0.9
			1.50
4	GABAAR gamma2	0.055	0.5									Synaptic Systems	224 003	Gabrg2	MGI:95623	2566	607681,611277	Epilepsy, childhood absence, susceptibility to, 2;Epilepsy, generalized, with febrile seizures plus, type 3;Febrile seizures, familial, 8
			0.75
			0.9
			1.50
5	Dopamine D1DR	0.049	1									Abcam	ab20066	Drd1a	MGI:99578
5	Dopamine D2DR	0.051	0.15									Santacruz Biotechnology	sc-9113	Drd2	MGI:94924	1813	159900	Dystonia, myoclonic
			0.48
			0.75
Transynaptic/Adhesion:
	Adam22	0.1	0.15									Neuromab	75-083	Adam22	MGI:1340046				Glioma;Epilepsy	11050470;17681454,18440780
			0.24
			0.48
			0.84
			1.5
6	Neuroligin1-4	0.094	0.2									Synaptic Systems	129 011	Nlgn1,Nlgn2,Nlgn3,Nlgn4l	MGI:2179435,2681835,2444609,3775191	54413	300425,300494	Autism susceptibility, X-linked 1;Asperger syndrome susceptibility, X-linked 1	Neuritis;Mental retardation;Autism spectrum disorder	19406211,19545994;18189281,16508939
			0.65
			0.7
6	Neuroligin2	0.091	0.7									Millipore	ab15510	Nlgn2	MGI:2681835
	Neurexin1a	0.164	0.65									BD bioscience	611882	Nrxn1	MGI:1096391	9378	614325,614332	Pitt-Hopkins-like syndrome 2;Schizophrenia, susceptibility to, 17	Speech disorder developmental;Schizophrenia;Mental retardation;Epilepsy;Cognitive disorder;Autism spectrum disorder	19896112;18945720,19345090;19545994;19896112;19822762;19896112,19545994
			0.8
			0.9
			1.1
			1.3
	Gpr123	0.068	1.2									Santacruz Biotechnology	sc-162892	Gpr123	MGI:1277167
			1.50
Other ion channels:
	IP3 receptor 1	0.313	1.2						Serysheva	2003	12714606	Santacruz Biotechnology	sc-28614	Itpr1	MGI:96623	3708	117360,606658	Spinocerebellar ataxia 29, congenital nonprogressive;Spinocerebellar ataxia 15	Tremor;Spinocerebellar ataxia;Cerebellar ataxia	18579805;17932120;18579805
7	Kir2.1	0.048	0.84									Neuromab	75-210	Kcnj2	MGI:104744	3759	170390	Andersen syndrome
			1.5
7	Kir2.2	0.048	0.5						Tao	2009	20019282	Neuromab	75-203	Kcnj12	MGI:108495
			0.8
7	Kir2.3	0.05	0.6									Neuromab	75-069	Kcnj4	MGI:104743
			0.8
			1.5
	Kv-beta2	0.041	0.48									Neuromab	75-021	Kcnab2	MGI:109239				Gait disturbance	18288090
			0.75
8	Kv1.2	0.041	0.4						Long	2005	16002579	Neuromab	75-008	Kcna2	MGI:96659				Stress;Spinocerebellar ataxia;Neuritis;Nervousness;Myokymia;Myoclonic epilepsy;Mental retardation;Glioma;Epilepsy;Benign familial neonatal convulsions;Ataxia;Agitation	15944294;9714564;17395136;12775564;7842011;17455289;18678320;17711864;9430594,11739564;11739564,16278970;10928570;10376673
			0.60
			0.75
			0.9
8	Kv1.4	0.073	0.48						Long	2005	16002579	Neuromab	75-010	Kcna4	MGI:96661				Multiple Sclerosis	17126911
			0.72
			0.8
			1.5
	VDAC1	0.032	0.08									Neuromab	75-204	Vdac1	MGI:106919				Paraphilia	10352015
			0.15
			0.5
			0.55
			0.6
			0.7
			0.72
			1.5
Scaffolds/Adaptors:
9	Psd95	0.08	0.18									Thermo/affinity	MA1-045	Dlg4	MGI:1277959				Schizophrenia	17093888
			1.5
9	Psd93	0.095	0.2									Neuromab	75-057	Dlg2	MGI:1344351
			1.5
9	Sap102	0.093	0.24									NeuroMab	75-058	Dlg3	MGI:1888986	1741	300850	Mental retardation, X-linked 90	Neuritis;Mental retardation	15270552;15185169
			0.35
			0.50
			0.60
9	Sap97	0.1	0.35									Neuromab	75-030	Dlg1	MGI:107231
			0.5
			0.60
			0.75
	14-3-3 (all but epsilon)	0.029	0.7									BD bioscience	610543	Ywhaq,Ywhab,Ywhah,Ywhaz,Ywhag	MGI:891963,1891917,109194,109484,108109				Stress;Psychiatric symptom;Neuroblastoma;Neuritis;Nervousness;Dementia;Creutzfeldt-Jakob disease	17040971;16720682;9219842;9626666;9626666;20071510;16720682
			0.9																	9219842
			1.2
	Akap9/Yotiao	0.436	0.5									Invitrogen	36-0300	Akap9	MGI:2178217
			0.65
			0.72
			0.8
			0.85
10	Homer1	0.041	0.55									Synaptic Systems	160 011	Homer1	MGI:1347345				Schizophrenia	12815733
			0.65
			0.8
10	Homer2	0.041	0.35									Synaptic Systems	160 203	Homer2	MGI:1347354
			0.55
			0.65
			0.95
			3
10	Homer3	0.041	0.55									Synaptic Systems	160 011	Homer3	MGI:1347359
			0.65
			0.8
			0.9
11	Shank1	0.226	0.5									Neuromab	75-064	Shank1	MGI:3613677
			0.75
			0.90
11	Shank2	0.158	0.12									Neuromab	75-088	Shank2	MGI:2671987	22941	613436	Autism susceptibility 17
			0.3
			0.5
			0.6
			0.75
			1.1
11	Shank3	0.192	0.55									Neuromab	75-344	Shank3	MGI:1930016	85358	606232,613950	Phelan-McDermid syndrome;Schizophrenia 15	Mental retardation;Autism spectrum disorder	19545994;19384346,19545994
			0.65
	Gephyrin	0.083	0.75									BD bioscience	610584	Gphn	MGI:109602	10243	615501	Molybdenum cofactor deficiency C	Neuritis	10963686
			0.8
			1
			1.50
	Cypin	0.051	0.1									Santacruz Biotechnology	sc-292545	Gda	MGI:95678
			0.24
			0.3
			0.5
			0.7
			0.8
			1
	Dynamin1	0.098	0.242									Gift: Harvey McMahon		Dnm1	MGI:107384				Neuritis	10780938
			0.5
			0.75
			0.85
			1
			1.5
	Endophilin1	0.04	0.24									Gift: Harvey McMahon, Cambridge, UK		Sh3gl2	MGI:700009
	Arf1	0.021	0.24									Abcam	ab322524	Arf1	MGI:99431				Neuritis;Encephalitis	19669794;19669794
			0.4
			0.5
			0.75
			0.8
			0.9
			0.95
			1
	Synaptophysin	0.033	0.2									Gift: Harvey McMahon, Cambridge, UK		Syp	MGI:98467	6855	300802	Mental retardation, X-linked 96
			0.4
			0.45
			2.00
	IQsec2/BRAG1	0.162	0.8									Gift: James Casanova, Charlottesville, USA		Iqsec2	MGI:3528396	23096	309530	Mental retardation, X-linked 1
			1.2
			1.5
	MAP2b	0.199	0.75									BD Bioscience	610460	Map2	MGI:97175				Neuritis	8834794
			0.8
	beta-Catenin	0.085	0.4									Cell Signalling	9582S	Ctnnb1	MGI:88276	1499	615075	Mental retardation, autosomal dominant 19	Neuroblastoma;Neurilemmoma;Meningioma;Medulloblastoma;Gait disturbance;Depression;Brain neuplasm;Craniopharyngioma;Astrocytoma	19582367;10189891;19582367;16258095,19293793;11522744;17011185;19582367;12466115;19582367,12049819
			0.6
			0.75
			0.85
			0.95
	Disc1	0.093	0.2									Invitrogen	40-6800	Disc1	MGI:2447658	27185	181500,604906	Schizoaffective disorder, susceptibility to;Schizophrenia, susceptibility to	Schizophrenia;Psychotic disorder;Depression;Anhedonia	18818052;19188535;17728464,17481393;19188535
Signaling enzymes:
	Kalirin	0.337	0.5									Millipore	07-122	Kalrn	MGI:2685385
			0.75
			0.85
			1.1
			1.5
	Citron	0.235	0.85									BD biosciences	611376	Cit	MGI:105313
	SynGAP1	0.148	0.2									Abcam	ab3344-100	Syngap1	MGI:3039785	8831	612621	Mental retardation, autosomal dominant 5	Schizophrenia;Mental retardation;Autism spectrum disorder	19196676;19196676;19196676
			0.5
			0.6
			0.72
			0.78
			0.82
			0.9
			1.1
	PKA c-alpha	0.04	0.35									Cell Signaling	4782	Prkaca	MGI:97592
			0.78
	TNiK	0.155	0.5									BD bioscience	612250	Tnik	MGI:1916264
			0.6
			1
12	PKC-epsilon	0.084	0.2									Usbiol	P9103-200	Prkce	MGI:97599
			0.48
12	PKC-zeta	0.068	0.18									Abcam	ab59364	Prkcz	MGI:97602
			0.3
			0.6
	GSK-3beta	0.047	0.15									Cell Signalling	9332	Gsk3b	MGI:1861437				Stress;Stereotypy;Schizophrenia;Psychotic disorder;Neuritis;Emotional disorder;Depression;Bipolar disorders	15735679;15525785;19457211;17976739;15525785;19818782;17628506;16289845,16397405
			0.24
			0.3
			0.48
			0.7
			0.85
	Erk1/2	0.043	0.06									Millipore	06-182	Mapk1,Mapk3	MGI:1346858,1346859				Psychomotor hyperactivity;Multiple sclerosis;Glioma	8626452,11309396;15988104;19617536
			0.15
			0.2
			0.32
			0.48
Immediate-early/Local translation:
	Arc/Arg3.1	0.045	(0.10)									Synaptic Systems	156 003	Arc	MGI:88067
			(0.20)
			(0.40)
			(0.50)
			0.6
			0.7
			0.8
			1.5
	NF-kappaB/p65	0.06	0.5									Abcam	ab7970-1	Rela	MGI:103290
	CPB	0.265	0.15									Santacruz Biotechnology	sc-369	Cpb1	MGI:1923953
			0.48
			0.55
			0.7
			1.1
			1.3
	CamKII (α,β, γ and δ)	0.055	0.6						Rosenberg	2005	16325579	Millipore	07-1496	Camk2a,Camk2b,Camk2c,Camk2d,Camk2g	MGI:88256,88257,1341265,88259				Neuroblastoma	9060999
			0.72
			0.9
			0.9
	CPEB1	0.062	0.45									Proteintech	13274-1-AP	Cpeb1	MGI:108442
			0.65
			0.8
			0.85
	Fxr1	0.076	0.3									Synaptic Systems	309 011	Fxr1	MGI:104860
			0.5
	Cyfip1	0.145	0.24									Proteintech	13194-1-AP	Cyfip1	MGI:1338801
			0.7
	mTOR	0.289	0.55									Cell Signaling	2983	Mtor	MGI:1928394
			0.85						Yip	2010	20542007
